# Supplementary material for: Fatty acid, physicochemical composition and sensory attributes of meat from lambs fed diets containing licuri cake
Source: PLoS One. 2018 Nov 16;13(11):e0206863. doi: 10.1371/journal.pone.0206863 (PMC6239286; doi:10.1371/journal.pone.0206863)
Supplement: S1 File — (XLSX) [file pone.0206863.s001.xlsx]

## Sheet: Tabela
Fatty acids (g/100 g FAME)	Licuri cake (% total DM)				SEMa	P-valueb
	0	8	16	24		Linear	Quadratic
Saturated (SFA)
C10:0	0.351778	0.430215	0.331984	0.324176	0.0257275	0.1509	0.1185
C12:0	0.125744	0.26339	0.330871	0.514349	0.0377405	<0,0001	0.6494
C14:0	3.0416	5.00988	4.50119	4.31594	0.33927	0.035	0.003
C15:0	0.570029	0.753506	0.650449	0.647933	0.051852	0.5977	0.0921
C16:0	22.4757	21.0938	24.2746	21.1858	0.97166	0.8784	0.4005
C17:0	1.07167	1.20263	1.21411	1.81133	0.16314	0.0039	0.1628
C18:0	5.00162	6.03679	4.95657	5.19588	0.410693	0.8043	0.3792
C20:0	0.0816092	0.0545717	0.0826733	0.180567	0.0201033	0.0027	0.0077
Monounsaturated (MUFA)
C14:1	0.736234	0.717153	0.656535	0.551439	0.0992407	0.2422	0.7124
C15:1	0.265459	0.353597	0.318711	0.337999	0.0297702	0.176	0.2579
C16:1	7.0307	8.90954	7.85489	6.55589	0.434143	0.2168	0.0009
C18:1-c	33.8995	32.2795	29.6559	30.1024	1.33964	0.0257	0.4489
C18:1-t	0.406374	0.403746	0.454647	0.436385	0.042213	0.4927	0.8643
C20:1	0.19503	0.225397	0.194228	0.314633	0.0334975	0.0489	0.2151
Polyunsaturated (PUFA)
C18:2-c9c12	13.7406	12.1423	12.8101	15.0457	1.13782	0.3848	0.108
C18:2-c9t11	3.2032	2.23714	2.67347	2.5481	0.701926	0.6345	0.5596
C18:3	0.752934	0.969781	1.28101	1.92568	0.227156	0.0019	0.4092
C20:2	0.977034	0.48176	0.510859	0.546368	0.126893	0.0352	0.0469
C20:3	0.493606	0.76796	1.36946	1.57395	0.130952	<0,0001	0.8105
C20:4	4.27503	4.88653	5.33898	5.49507	0.410227	0.031	0.584
C20:5	1.30454	0.781122	0.532611	0.390377	0.227894	0.0253	0.5117
Sums and ratios
∑Saturados	32.7198	34.8448	36.3425	34.1759	1.11301	0.2727	0.077
∑Monoinsaturados	42.5332	42.8889	39.1349	38.2988	1.27714	0.0066	0.6478
∑Poliinsaturados	24.747	22.2666	24.5165	27.5253	1.43694	0.1103	0.066
MUFA:SFA	1.32795	1.23694	1.09724	1.13252	0.061051	0.0125	0.3113
PUFA:SFA	0.776626	0.639647	0.70146	0.819588	0.0578444	0.4836	0.0382
PUFA:MUFA	0.589781	0.532598	0.638937	0.73924	0.0520234	0.025	0.1469
n-3	1.24654	1.73774	2.65047	3.49963	0.311125	<0,0001	0.606
n-6	15.0452	12.9235	13.3427	15.4361	1.18183	0.7695	0.0884
n6:n3	13.6836	8.21566	5.94435	5.20552	1.166	<0,0001	0.06
DFAf	72.2818	71.1923	68.608	71.0199	1.079	0.2151	0.1259
AId index	0.596381	0.721099	0.789094	0.697092	0.0472869	0.1089	0.0348
h/He index	0.577992	0.505153	0.522787	0.699373	0.0621519	0.2072	0.0679
Desaturase index
Δ9-desaturase C16g	23.89	29.7409	24.4124	23.7199	1.27024	0.3144	0.0148
Δ9-desaturase C18h	86.9113	84.0287	85.5574	85.0189	1.24709	0.4877	0.3767
Elongase activityi	56.9019	55.9633	52.0742	55.9616	1.3773	0.299	0.0946
